# Supplementary material for: Mainstreaming genomic testing for mitochondrial disease in Australia
Source: Eur J Hum Genet. 2026 Feb 26;34(5):658–66. doi: 10.1038/s41431-026-02053-6 (PMC13172319; doi:10.1038/s41431-026-02053-6)
Supplement: Supplementary file 1 — Supplementary Tables [file 41431_2026_2053_MOESM1_ESM.xlsx]

## Sheet: Table 1 Mito
Table 1: Mitochondrial diagnoses.
Record ID	Sex	Age	Phenotype (Key Features)	GS	Sample type	Disease (OMIM)	Gene (OMIM)	Variant 1				Variant 2			Inheritance
								HGVS variant details (GRCh38)		Heteroplasmy	Classification**	HGVS variant details (GRCh38)		Classification**
MtDNA diagnoses
1	Male	Adult	SNHL, DM, FSGS	Singleton	Blood	Mitochondrial disease, MT-TL1-related (MONDO:0044970)	MT-TL1 (#590050)	NC_012920.1:m.3243A>G		93% (age-adjusted*)	Pathogenic	NA			Unknown
2	Male	Adult	OA	Singleton	DNA - source unknown	Leber hereditary optic neuropathy, MT-ND6-related (MONDO:0010788)	MT-ND6 (#516006)	NC_012920.1:m.14484T>C; p.(Met64Val)		1	Pathogenic	NA			Unknown
3	Female	Adult	SNHL, stroke-like episode, FSGS	Singleton	Blood	MELAS syndrome, MT-TL1-related (MONDO:0010789)	MT-TL1 (#590050)	NC_012920.1:m.3243A>G		82% (age-adjusted*)	Pathogenic	NA			Unknown
4	Male	Adult	PEO, ptosis	Singleton	Muscle	Mitochondrial disease, MT-TL1-related (MONDO:0044970)	MT-TL1 (#590050)	NC_012920.1:m.3243A>G		0.763	Pathogenic	NA			Unknown
5	Female	Adult	SNHL, DM, cardiomyopathy	Singleton	Blood	Mitochondrial disease, MT-TL1-related (MONDO:0044970)	MT-TL1 (#590050)	NC_012920.1:m.3243A>G		82% (age-adjusted*)	Pathogenic	NA			Unknown
6	Male	Child	Seizure, developmental regression	Trio	Blood	Mitochondrial disease, MT-ATP6-related (MONDO:0044970)	MT-ATP6 (#516060)	NC_012920.1:m.9049G>A; p.(Gly175Ter)		0.543	Pathogenic	NA			De Novo
7	Male	Child	ID, autism, OA	Trio	Blood	Leber hereditary optic neuropathy, MT-ND4-related (MONDO:0010788)	MT-ND4 (#516003)	NC_012920.1:m.11778G>A; p.(Arg340His)		1	Pathogenic	NA			Maternal (Homoplasmic, 100%)
8	Male	Adult	SNHL, OA, myopathy, CKD	Singleton	Blood	Mitochondrial disease, MT-ND5-related (MONDO:0044970)	MT-ND5 (#516005)	NC_012920.1:m.13513G>A; p.(Asp393Asn)		0.134	Pathogenic	NA			Unknown
9	Female	Child	Leigh syndrome	Trio	Blood	Leigh syndrome, MT-ND1-related (MONDO#0009723)	MT-ND1 (#516000)	NC_012920.1:m.3697G>A; p.(Gly131Ser)		0.998	Likely Pathogenic	NA			Maternal (Heteroplasmic 13.4%)
10	Male	Adult	PEO, SNHL, DM, peripheral neuropathy	Singleton	Blood	Mitochondrial disease, MT-TL1-related (MONDO:0044970)	MT-TL1 (#590050)	NC_012920.1:m.3243A>G		24% (age-adjusted*)	Pathogenic	NA			Unknown
11	Female	Child	FTT, GDD, hypotonia	Trio	Blood	Mitochondrial disease, MT-TK-related (MONDO:0044970)	MT-TK (#590060)	NC_012920.1:m.8344A>G		0.977	Pathogenic	NA			Maternal (Heteroplasmic 71%)
12	Male	Child	OA	Singleton	Blood	Leber hereditary optic neuropathy, MT-ND6-related (MONDO:0010788)	MT-ND6 (#516006)	NC_012920.1:m.14484T>C; p.(Met64Val)		1	Pathogenic	NA			Unknown
13	Female	Child	Profoud lactic acidosis, short stature	Trio	Blood	Mitochondrial disease, MT-ND1-related (MONDO:0044970)	MT-ND1 (#516000)	NC_012920.1:m.3761C>A; p.(Ser152Ter)		0.837	Likely Pathogenic	NA			Maternal (heteroplasmic 19%)
14	Female	Adult	PEO, ptosis, peripheral neuropathy	Singleton	Blood	Mitochondrial disease, MT-ND4-related (MONDO:0044970)	MT-ND4 (#516003)	NC_012920.1:m.11778G>A; p.(Arg340His)		0.999	Pathogenic	NA			Unknown
15	Male	Adult	PEO, ptosis, SNHL, myopathy, rhabdomyolysis	Singleton	Muscle	Mitochondrial disease, single mtDNA deletion-related (MONDO:0044970)	mtDNA deletion	NC_012920.1:m.8944_15057del		0.23	Pathogenic	NA			Unknown
16	Male	Adult	PEO, ID, ptosis	Singleton	Blood	Mitochondrial disease, MT-TK-related (MONDO:0044970)	MT-TK (#590060)	NC_012920.1:m.8344A>G		0.367	Pathogenic	NA			Unknown
17	Male	Child	OA	Singleton	Blood	Leber hereditary optic neuropathy, MT-ND4-related (MONDO:0010788)	MT-ND4 (#516003)	NC_012920.1:m.11778G>A; p.(Arg340His)		0.999	Pathogenic	NA			Unknown
18	Female	Child	Developmental regression, myopathy, intestinal lymphangectasia	Singleton	Blood	Mitochondrial disease, MT-ND6-related (MONDO:0044970)	MT-ND6 (#516006)	NC_012920.1:m.14459G>A; p.(Ala72Val)		0.869	Pathogenic	NA			Unknown
19	Female	Adult	PEO, myopathy, cardiomyopathy	Singleton	Blood	Mitochondrial disease, MT-TL1-related (MONDO:0044970)	MT-TL1 (#590050)	NC_012920.1:m.3243A>G		77% (age-adjusted*)	Pathogenic	NA			Unknown
20	Female	Child	GDD, FTT, multiple cranial nerve palsies, abnormal MRI brainstem signal intensity	Trio	Blood	Mitochondrial disease, MT-ND5-related (MONDO:0044970)	MT-ND5 (#516005)	NC_012920.1:m.13513G>A; p.(Asp393Asn)		0.653	Pathogenic	NA			De Novo
21	Male	Child	OA	Singleton	Blood	Leber hereditary optic neuropathy, MT-ND1-related (MONDO:0010788)	MT-ND1 (#516000)	NC_012920.1: m.3472T>C; p.(Phe56Leu)		1	Likely Pathogenic	NA			Unknown
22	Male	Adult	DM	Singleton	Blood	Mitochondrial disease, MT-TL1-related (MONDO:0044970)	MT-TL1 (#590050)	NC_012920.1:m.3243A>G		87% (age-adjusted*)	Pathogenic	NA			Unknown
23	Male	Adult	Seizure, encephalopathy, stroke-like episode	Singleton	Blood	Mitochondrial disease, MT-CO3-related (MONDO:0044970)	MT-CO3 (#516050)	NC_012920.1:m.9537del; p.(Gln111AsnfsTer2)		0.147	Likely Pathogenic	NA			Unknown
24	Female	Adult	PEO, ptosis, hypothyroidism	Singleton	Muscle	Mitochondrial disease, single mtDNA deletion-related (MONDO:0044970)	mtDNA deletion	NC_012920.1:m.8478_13589del		0.46	Pathogenic	NA			Unknown
Nuclear diagnoses
25	Male	Child	Optic atrophy, ataxia, apraxia	Trio	Blood	Mitochondrial respiratory chain complex II deficiency, nuclear type 1 syndrome, AR (#252011)	SDHA (#600857)	NC_000005.10:g.235323C>T	NM_004168.3:c.1244C>T; p.(Thr415Ile)	NA	Likely Pathogenic	NC_000005.10:g.251455G>A	NM_004168.3:c.1781G>A; p.(Arg594Lys)	Likely Pathogenic	Biallelic
26	Male	Child	Epileptic encephalopathy, elevated serum lactate, cerebellar atrophy	Trio	Blood	Pontocerebellar hypoplasia, type 6, AR (#611523)	RARS2 (#611524)	NC_000006.12:g.87555068_87558076del	NM_020320.3:c.298-2570_395+341del; p.?	NA	Pathogenic	NC_000006.12:g.87530822G>A	NM_020320.4:c.733C>T; p.(Arg245Trp)	Likely Pathogenic	Biallelic
27	Male	Adult	PEO, myopathy	Singleton	Blood	Mitochondrial disease, POLG-related, AR (MONDO:0044970)	POLG (#174763)	NC_000015.10:g.89321792C>T	NM_002693.2:c.2542G>A; p.(Gly848Ser)	NA	Pathogenic	NC_000015.10:g.89323460C>G	NM_002693.2:c.2209G>C; p.(Gly737Arg)	Pathogenic	Unknown
28	Male	Adult	PEO, ptosis, myopathy, progressive ataxia, OA, SNHL	Singleton	Blood	Progressive external ophthalmoplegia with mitochondrial DNA deletions, 5, AD (#613077)	RRM2B (#604712)	NC_000008.11:g.102225984_102225986del	NM_015713.5:c.253_255del; p.(Glu85del)	NA	Pathogenic	NA			Unknown
29	Female	Adult	OA, myopathy, DCM, ptosis, SNHL, ataxia	Singleton	Blood	Optic atrophy plus syndrome, AD (#125250)	OPA1 (#605290)	NC_000003.12:g.193637969T>A	NM_130837.3:c.1053T>A; p.(Asp351Glu)	NA	Pathogenic	NA			Unknown
30	Male	Child	GDD, infantile spasms, SNHL	Trio	Blood	Combined oxidative phosphorylation deficiency 27 (#616672)	CARS2 (#616672)	NC_000013.11:g.110646045_110646046insG	NM_024537.3:c.1238_1239insC; p.(Asp415Ter)	NA	Likely Pathogenic	NC_000013.11:g.110701508A>C	NM_024537.3:c.323T>G; p.(Phe108Cys)	Likely Pathogenic	Biallelic
31	Male	Adult	Ataxia, dysarthria, dystonia	Singleton	DNA - source unknown	Recurrent metabolic encephalomyopathic crises with rhabdomyolysis, cardiac arrhythmias, and neurodegeneration (#616878)	TANGO2 (#616830)	NC_000022.11:g.20041486_20075431del		NA	Pathogenic	NC_000022.11:g.20041486_20075431del		Pathogenic	Biallelic
32	Female	Adult	Myopathy, SNHL, peripheral neuropathy, abnormality of retinal pigmentation	Singleton	Blood	Autosomal dominant optic atrophy plus syndrome (#125250)	OPA1 (#605290)	NC_000003.12:g.193637969T>A	NM_130837.2:c.1053T>A; p.(Asp351Glu)	NA	Pathogenic	NA			Unknown
33	Female	Adult	PEO, ptosis, muscle weakness	Singleton	Muscle	Spastic paraplegia 7 (#607259)	SPG7 (#602783)	NC_000016.10:g.89531961G>A	NM_003119.3:c.1045G>A; p.(Gly349Ser)	NA	Pathogenic	NC_000016.10:g.89546737C>T	NM_003119.3:c.1529C>T; p.(Ala510Val)	Pathogenic	Unknown
34	Female	Adult	Myopathy, Ptosis, PEO	Singleton	Muscle	Autosomal dominant optic atrophy plus syndrome (#125250)	OPA1 (#605290)	NC_000003.12:g.193644022C>T	NM_130837.2:c.1525C>T; p.(Gln509Ter)	NA	Pathogenic	NA			Unknown
CKD chronic kidney disease, DM diabetes mellitus, DCM dilated cardiomyopathy, FSGS focal segmental glomerulosclerosis, FTT failure to thrive, GDD global developmental delay, GS genome sequencing,ID intellectual disability, OA optic atrophy, PEO progressive external ophthalmoplegia, SNHL sensorineural hearing loss
* Age adjusted heteroplasmy for the MT-TL1 variant (PMID: 29735722)
** Based on ACMG/AMP guidelines (PMID: 25741868 and PMID:32906214)

## Sheet: Table 2  Non-Mito
Table 2: Non-mitochondrial diagnoses
Record ID	Disease (OMIM)	Gene (OMIM)
35	Rett syndrome (#312750)	MECP2 (#300005)
36	Neurodegeneration, childhood-onset, with brain atrophy (#617672)	UBTF (#600673)
37	Neurodevelopmental disorder with regression, abnormal movements, loss of speech, and seizures (#618088)	IRF2BPL (#611720)
38	CEP290-related ciliopathy (MONDO:0100451)	CEP290 (#610142)
39	Rett syndrome (#312750)	MECP2 (#300005)
40	Ataxia-telangiectasia (#208900)	ATM (#607585)
41	CACNA1A-related complex neurodevelopmental disorder (MONDO:0100254)	CACNA1A (#601011)
42	Complex neurodevelopmental disorder with motor features (MONDO#0100516)	KMT2B (#606834)
43	Neurodevelopmental disorder with or without early-onset generalised epilepsy (#619157)	NBEA (#604889)
44	RNU4ATAC spectrum disorder (MONDO:0100558)	RNU4ATAC (#601428)
45	PTEN syndrome (MONDO:0017623)	PTEN (#601728)
46	Neurodevelopmental disorder with or without anomalies of the brain, eye, or heart (#616975)	RERE (#605226)
47	GLUT1 deficiency syndrome (MONDO:0000188)	SLC2A1 (#138140)
48	Neurodevelopmental disorder with cerebellar atrophy and motor dysfunction (#619333)	GEMIN5 (#619333)
49	Intellectual developmental disorder, X-linked 1 (#309530)	IQSEC2 (#300522)
50	Alpha-actinopathy (MONDO:0100084)	ACTA1 (#102610)
51	Ataxia, early-onset, with oculomotor apraxia and hypoalbuminaemia (#208920)	APTX (#606350)
52	Baraitser-Winter syndrome 2 (#614583)	ACTG1 (#102560)
53	Alpha-actinopathy (MONDO:0100084)	ACTA1 (#102610)
54	Myofibrillar myopathy, 9, with early respiratory failure (#603689)	TTN (#188840)
55	Neurodevelopmental disorder with hypotonia, seizures, and absent language (#617268)	HECW2 (#617245)
56	Rett syndrome, congenital variant (#613454)	FOXG1 (#164874)
Partial Diagnosis
57	Intellectual developmental disorder with seizures and language delay (#619000)	SETD1B (#611055)
58	Deafness, autosomal dominant 28 (#608641)	GRHL2 (#608576)
59	Intrinsic cardiomyopathy, ACTN2-related (MONDO:0000591)	ACTN2 (#102573)
60	Epilepsy, familial focal, with variable foci 1 (#604364)	DEPDC5 (#614191)
61	Rauch-Steindl syndrome (#619695)	NSD2 (#602952)
